# Supplementary material for: Time trend analysis of perinatal mortality, stillbirth, and early neonatal mortality of multiple pregnancies for each gestational week from the year 2000 to 2019: A population-based study in Japan
Source: PLoS One. 2022 Jul 25;17(7):e0272075. doi: 10.1371/journal.pone.0272075 (PMC9312402; doi:10.1371/journal.pone.0272075)
Supplement: S1 File — (XLSX) [file pone.0272075.s001.xlsx]

## Sheet: Live birth_Multiple pregnancy
Live birth_Multiple pregnancy
	2019	2018	2017	2016	2015	2014	2013	2012	2011	2010	2009	2008	2007	2006	2005	2004	2003	2002	2001	2000
Total	17402	18739	19041	19368	19468	19490	20006	20067	19619	20201	20894	22359	24081	24539	24130	25157	24810	24605	23166	23621
Twins	17023	18412	18653	19030	19140	19112	19586	19611	19196	19735	20433	21848	23453	23856	23468	24293	23990	23710	22343	22687
Triplets or more	379	327	388	338	328	378	420	456	423	466	461	511	628	683	662	864	820	895	823	934
Twins in multiple births (%)	97.8221	98.255	97.9623	98.2549	98.3152	98.0605	97.9006	97.7276	97.8439	97.6932	97.7936	97.7146	97.3921	97.2167	97.2565	96.5656	96.6949	96.3625	96.4474	96.0459
