# Supplementary material for: Time trend analysis of perinatal mortality, stillbirth, and early neonatal mortality of multiple pregnancies for each gestational week from the year 2000 to 2019: A population-based study in Japan
Source: PLoS One. 2022 Jul 25;17(7):e0272075. doi: 10.1371/journal.pone.0272075 (PMC9312402; doi:10.1371/journal.pone.0272075)
Supplement: S2 File — (XLSX) [file pone.0272075.s002.xlsx]

## Sheet: Singleton
Singleton
year / gestational weeks	22	23	24	25	26	27	28	29	30	31	32	33	34	35	36	37	38	39	40	41	42
2019	117	241	284	360	380	450	563	615	869	1010	1462	2156	3969	7106	20203	86054	198171	243607	213861	64881	1275
2018	137	243	332	387	404	484	593	655	886	1102	1555	2206	4094	7541	21499	91853	207804	258321	227289	70566	1483
2017	110	259	307	354	395	467	615	694	914	1192	1582	2296	4159	7866	22678	95229	211544	265804	235008	73821	1601
2016	116	244	310	396	443	489	675	694	891	1148	1700	2399	4268	7821	23231	97896	215314	274410	244081	79258	1867
2015	107	270	314	406	469	505	649	764	965	1196	1702	2411	4387	8217	23696	99333	217371	281503	254934	84654	2144
2014	116	278	387	387	477	552	682	808	1025	1258	1793	2580	4382	8141	23824	100094	212607	280816	255575	85656	2416
2013	104	273	341	395	466	604	698	780	999	1225	1828	2597	4493	8596	24947	104470	216117	287678	262018	88227	2652
2012	114	281	354	433	486	535	722	797	1063	1293	1811	2649	4437	8582	24842	105520	215487	290075	264601	89859	2865
2011	112	292	333	417	493	590	725	834	1039	1367	1916	2690	4499	8619	25205	105074	214527	293941	270520	94407	3166
2010	118	262	362	410	546	620	758	801	1025	1366	1834	2719	4459	8918	25494	106812	216202	300169	276389	97883	3519
2009	126	242	368	416	495	601	751	826	1037	1245	1793	2676	4450	8786	25220	104972	211740	298151	279435	101446	3876
2008	94	266	371	431	473	636	743	839	1034	1332	1869	2656	4439	9126	25499	106583	215825	305852	282838	103033	4326
2007	102	255	406	421	540	562	802	864	1086	1271	1871	2678	4493	8952	25142	101416	211333	304740	286740	106630	4935
2006	107	267	370	458	493	551	776	845	1008	1324	1836	2650	4529	8820	24553	98279	210724	306173	289380	108999	5441
2005	95	246	352	393	494	557	712	807	1074	1283	1854	2499	4218	8538	23863	92750	203606	299285	282239	107054	5904
2004	101	215	352	460	516	574	724	854	1100	1319	1840	2652	4466	9031	24904	96772	213148	314932	292354	112011	6623
2003	107	227	333	438	517	606	784	833	1054	1326	1795	2645	4481	8963	24774	93889	212250	319139	300217	115986	7704
2002	98	201	326	412	469	595	727	810	1108	1304	1888	2783	4587	9145	25082	93273	216117	329961	310819	120238	8578
2001	85	189	337	423	446	595	704	834	1065	1597	1844	2803	4573	9224	25408	94030	220332	336133	315474	121618	9014
2000	74	159	311	373	455	591	731	890	1123	1880	1850	2794	4810	9725	26304	95379	225554	344919	316983	121676	9487
	22	23	24	25	26	27	28	29	30	31	32	33	34	35	36	37	38	39	40	41	42
2000-2004	465	991	1659	2106	2403	2961	3670	4221	5450	7426	9217	13677	22917	46088	126472	473343	1087401	1645084	1535847	591529	41406	5624333
2005-2009	524	1276	1867	2119	2495	2907	3784	4181	5239	6455	9223	13159	22129	44222	124277	504000	1053228	1514201	1420632	527162	24482	5287562
2010-2014	564	1386	1777	2042	2468	2901	3585	4020	5151	6509	9182	13235	22270	42856	124312	521970	1074940	1452679	1329103	456032	14618	5091600
2015-2019	587	1257	1547	1903	2091	2395	3095	3422	4525	5648	8001	11468	20877	38551	111307	470365	1050204	1323645	1175173	373180	8370	4617611
	22	23	24	25	26	27	28	29	30	31	32	33	34	35	36	37	38	39	40	41	42
2000-2004	0.00826765	0.0176199	0.0294968	0.0374444	0.0427251	0.0526462	0.0652522	0.0750489	0.0969004	0.132033	0.163877	0.243176	0.407462	0.819439	2.24866	8.41598	19.3339	29.2494	27.3072	10.5173	0.736194
2005-2009	0.00991005	0.0241321	0.0353093	0.0400752	0.0471862	0.0549781	0.0715642	0.0790724	0.0990816	0.122079	0.174428	0.248867	0.41851	0.83634	2.35036	9.5318	19.919	28.637	26.8674	9.96985	0.463011
2010-2014	0.0110771	0.0272213	0.0349006	0.0401053	0.048472	0.0569762	0.0704101	0.0789536	0.101167	0.127838	0.180336	0.259938	0.437387	0.8417	2.44151	10.2516	21.112	28.5309	26.1038	8.95656	0.2871
2015-2019	0.0127122	0.0272219	0.0335022	0.0412118	0.0452832	0.0518666	0.067026	0.0741076	0.0979944	0.122314	0.173271	0.248354	0.452117	0.834869	2.41049	10.1863	22.7434	28.6651	25.4498	8.08167	0.181263

## Sheet: Multiple
Multiple
year / gastational weeks	22	23	24	25	26	27	28	29	30	31	32	33	34	35	36	37	38	39	40	41	42
2019	19	49	42	53	70	94	174	172	208	334	471	626	1156	1673	3608	7242	1264	106	30	11	0
2018	13	52	59	70	74	101	154	167	227	353	423	714	1189	1735	4282	7659	1291	151	23	2	-
2017	20	39	46	40	81	119	169	223	249	320	565	673	1100	1860	4165	7875	1306	154	34	3	-
2016	27	57	69	67	110	110	125	194	242	341	513	653	1154	1739	4383	7939	1400	181	59	4	-
2015	14	57	76	59	117	145	160	201	280	344	502	706	1093	1886	4444	7774	1327	218	53	12	-
2014	19	32	46	68	92	120	185	179	283	273	517	764	1143	1744	4748	7656	1346	208	57	9	-
2013	16	51	67	69	126	116	188	225	245	350	606	736	1234	1934	4924	7539	1291	200	72	17	-
2012	18	63	58	80	74	172	205	217	284	379	555	783	1197	2049	4978	7334	1283	276	56	6	-
2011	33	44	53	63	78	156	177	220	277	462	519	732	1206	2088	5043	6756	1354	283	54	13	1
2010	16	46	72	79	101	146	174	226	308	367	556	816	1194	2239	5279	6869	1286	322	89	13	-
2009	39	51	60	65	107	142	173	222	260	361	603	821	1207	2170	5671	6988	1458	373	107	11	-
2008	24	42	89	108	113	166	216	229	306	364	626	839	1390	2400	6088	7227	1581	416	112	17	2
2007	20	61	93	92	143	165	189	242	294	533	661	898	1445	2547	6276	7797	1960	506	133	20	2
2006	22	62	64	88	127	195	222	254	340	453	623	916	1515	2637	6200	7950	2031	615	196	21	4
2005	23	57	72	111	114	149	200	274	318	471	601	931	1502	2495	6070	7552	2191	746	236	15	-
2004	34	58	72	117	163	201	236	274	358	462	692	886	1506	2640	6124	7845	2350	858	242	35	-
2003	26	57	97	116	127	214	233	266	349	458	685	896	1351	2610	5766	7522	2720	986	272	55	2
2002	21	39	61	86	151	193	239	280	338	463	688	857	1358	2514	5455	7417	2886	1097	407	42	2
2001	18	30	68	95	140	158	245	214	344	410	616	871	1383	2333	5143	6753	2848	1095	327	65	2
2000	15	60	77	108	124	188	256	281	293	383	635	800	1367	2454	4890	7002	3054	1180	402	46	4
	22	23	24	25	26	27	28	29	30	31	32	33	34	35	36	37	38	39	40	41	42
2000-2004	114	244	375	522	705	954	1209	1315	1682	2176	3316	4310	6965	12551	27378	36539	13858	5216	1650	243	10	121332
2005-2009	128	273	378	464	604	817	1000	1221	1518	2182	3114	4405	7059	12249	30305	37514	9221	2656	784	84	8	115984
2010-2014	102	236	296	359	471	710	929	1067	1397	1831	2753	3831	5974	10054	24972	36154	6560	1289	328	58	1	99372
2015-2019	93	254	292	289	452	569	782	957	1206	1692	2474	3372	5692	8893	20882	38489	6588	810	199	32	0	94017
	22	23	24	25	26	27	28	29	30	31	32	33	34	35	36	37	38	39	40	41	42
2000-2004	0.0939571	0.201101	0.309069	0.430225	0.58105	0.786272	0.99644	1.0838	1.38628	1.79343	2.733	3.55224	5.74045	10.3443	22.5645	30.1149	11.4216	4.29895	1.35991	0.200277	0.00824185
2005-2009	0.11036	0.235377	0.325907	0.400055	0.520761	0.704408	0.862188	1.05273	1.3088	1.88129	2.68485	3.79794	6.08618	10.5609	26.1286	32.3441	7.95023	2.28997	0.675955	0.0724238	0.0068975
2010-2014	0.102645	0.237491	0.297871	0.361269	0.473977	0.714487	0.934871	1.07374	1.40583	1.84257	2.7704	3.85521	6.01175	10.1175	25.1298	36.3825	6.60146	1.29715	0.330073	0.0583665	0.00100632
2015-2019	0.0989183	0.270164	0.310582	0.307391	0.480764	0.60521	0.831764	1.0179	1.28275	1.79967	2.63144	3.58659	6.05422	9.45893	22.2109	40.9383	7.00724	0.861546	0.211664	0.0340364	0
