# Supplementary material for: Time trend analysis of perinatal mortality, stillbirth, and early neonatal mortality of multiple pregnancies for each gestational week from the year 2000 to 2019: A population-based study in Japan
Source: PLoS One. 2022 Jul 25;17(7):e0272075. doi: 10.1371/journal.pone.0272075 (PMC9312402; doi:10.1371/journal.pone.0272075)
Supplement: S3 File — (XLSX) [file pone.0272075.s003.xlsx]

## Sheet: Live birth
	Live birth, Singleton pregnancy
year/ gestational weeks	Total	<19	20	21	22	23	24	25	26	27	28	29	30	31	32	33	34	35	36	37	38	39	40	41	42	43	44	45	46	47	48<
2020	847837	-	4	-	117	241	284	360	380	450	563	615	869	1010	1462	2156	3969	7106	20203	86054	198171	243607	213861	64881	1275	6	-	-	-	-	1
2019	899661	-	-	1	137	243	332	387	404	484	593	655	886	1102	1555	2206	4094	7541	21499	91853	207804	258321	227289	70566	1483	23	1	-	-	-	-
2018	927105	2	2	-	110	259	307	354	395	467	615	694	914	1192	1582	2296	4159	7866	22678	95229	211544	265804	235008	73821	1601	8	3	-	-	-	-
2017	957874	-	-	1	116	244	310	396	443	489	675	694	891	1148	1700	2399	4268	7821	23231	97896	215314	274410	244081	79258	1867	16	2	1	-	1	-
2016	986253	1	2	2	107	270	314	406	469	505	649	764	965	1196	1702	2411	4387	8217	23696	99333	217371	281503	254934	84654	2144	20	4	-	1	1	1
2015	986253	1	2	2	107	270	314	406	469	505	649	764	965	1196	1702	2411	4387	8217	23696	99333	217371	281503	254934	84654	2144	20	4	-	1	1	1
2014	1009811	1	-	1	104	273	341	395	466	604	698	780	999	1225	1828	2597	4493	8596	24947	104470	216117	287678	262018	88227	2652	38	-	1	1	1	2
2013	1017165	-	1	2	114	281	354	433	486	535	722	797	1063	1293	1811	2649	4437	8582	24842	105520	215487	290075	264601	89859	2865	38	1	-	1	-	-
2012	1031188	-	2	1	112	292	333	417	493	590	725	834	1039	1367	1916	2690	4499	8619	25205	105074	214527	293941	270520	94407	3166	45	2	-	-	1	3
2011	1051104	1	2	1	118	262	362	410	546	620	758	801	1025	1366	1834	2719	4459	8918	25494	106812	216202	300169	276389	97883	3519	59	2	-	-	-	2
2010	1049142	-	1	2	126	242	368	416	495	601	751	826	1037	1245	1793	2676	4450	8786	25220	104972	211740	298151	279435	101446	3876	56	5	1	1	2	1
2009	1068797	3	4	2	94	266	371	431	473	636	743	839	1034	1332	1869	2656	4439	9126	25499	106583	215825	305852	282838	103033	4326	60	2	3	5	1	7
2008	1065737	3	1	3	102	255	406	421	540	562	802	864	1086	1271	1871	2678	4493	8952	25142	101416	211333	304740	286740	106630	4935	91	6	2	2	2	4
2007	1068135	1	3	7	107	267	370	458	493	551	776	845	1008	1324	1836	2650	4529	8820	24553	98279	210724	306173	289380	108999	5441	93	8	1	3	1	3
2006	1038400	-	-	4	95	246	352	393	494	557	712	807	1074	1283	1854	2499	4218	8538	23863	92750	203606	299285	282239	107054	5904	116	10	1	3	-	8
2005	1085564	1	1	3	101	215	352	460	516	574	724	854	1100	1319	1840	2652	4466	9031	24904	96772	213148	314932	292354	112011	6623	143	12	3	3	3	6
2004	1098800	1	4	4	107	227	333	438	517	606	784	833	1054	1326	1795	2645	4481	8963	24774	93889	212250	319139	300217	115986	7704	195	14	-	3	1	10
2003	1129250	4	1	5	98	201	326	412	469	595	727	810	1108	1304	1888	2783	4587	9145	25082	93273	216117	329961	310819	120238	8578	205	13	4	3	6	6
2002	1147496	-	1	2	85	189	337	423	446	595	704	834	1065	1597	1844	2803	4573	9224	25408	94030	220332	336133	315474	121618	9014	234	20	2	1	6	13
2001	1166926	1	-	4	74	159	311	373	455	591	731	890	1123	1880	1850	2794	4810	9725	26304	95379	225554	344919	316983	121676	9487	301	19	3	5	1	18
2015-2019	4618730	3	8	4	587	1257	1547	1903	2091	2395	3095	3422	4525	5648	8001	11468	20877	38551	111307	470365	1050204	1323645	1175173	373180	8370	73	10	1	1	2	2
2010-2014	5095521	3	7	7	555	1378	1704	2061	2460	2854	3552	3976	5091	6447	9091	13066	22275	42932	124184	521209	1079704	1453366	1328462	455030	14346	200	9	1	3	3	8
2005-2009	5290211	7	9	18	524	1276	1867	2119	2495	2907	3784	4181	5239	6455	9223	13159	22129	44222	124277	504000	1053228	1514201	1420632	527162	24482	416	31	8	14	6	23
2000-2004	5628036	7	7	18	465	991	1659	2106	2403	2961	3670	4221	5450	7426	9217	13677	22917	46088	126472	473343	1087401	1645084	1535847	591529	41406	1078	78	12	15	17	53

## Sheet: Stillbirth
	Stillbirth, Multiple pregnancy
year/ gestational weeks	Total	<19	20	21	22	23	24	25	26	27	28	29	30	31	32	33	34	35	36	37	38	39	40	41	42	43	44	45	46	47	48<
2020	2213	-	-	-	203	164	162	115	137	123	96	87	90	78	75	86	83	106	116	126	131	116	85	33	1	-	-	-	-	-	-
2019	2385	-	-	-	191	180	196	176	144	115	100	91	101	84	90	95	91	109	109	134	122	137	87	31	1	-	1	-	-	-	-
2018	2438	-	-	-	199	174	185	178	146	124	97	85	93	93	95	99	95	117	122	132	151	127	94	29	3	-	-	-	-	-	-
2017	2555	-	-	-	222	205	193	175	124	135	98	95	75	102	90	101	120	121	140	148	146	135	87	40	3	-	-	-	-	-	-
2016	2771	-	-	-	275	213	209	162	153	141	122	103	116	92	82	111	127	148	130	154	158	127	107	33	6	2	-	-	-	-	-
2015	2810	-	-	-	293	208	188	184	171	122	140	109	104	103	105	108	131	111	139	133	184	139	105	30	3	-	-	-	-	-	-
2014	2851	-	-	-	271	227	202	158	131	138	131	114	109	98	114	113	131	132	160	155	165	142	124	34	-	2	-	-	-	-	-
2013	3063	-	-	-	299	226	235	218	162	147	117	105	106	103	105	156	123	148	155	168	167	145	133	37	6	1	1	-	-	-	-
2012	3202	-	-	-	285	240	221	195	181	138	140	133	113	114	120	120	142	148	162	188	192	159	146	57	4	2	1	1	-	-	-
2011	3361	-	-	-	302	256	245	219	184	144	115	126	112	139	135	134	144	154	174	188	183	199	141	60	5	2	-	-	-	-	-
2010	3351	-	-	-	303	276	218	184	182	155	128	123	119	119	113	128	154	171	174	185	212	187	137	72	8	3	-	-	-	-	-
2009	3447	-	-	-	374	291	229	198	187	162	136	138	126	125	99	151	159	146	161	206	218	154	135	48	4	-	-	-	-	-	-
2008	3499	-	-	-	363	280	258	226	169	171	135	134	110	135	133	127	129	177	170	205	202	166	136	64	6	1	1	1	-	-	-
2007	3668	-	-	-	385	326	238	233	203	167	161	120	137	147	119	129	152	158	170	198	205	189	146	70	12	1	1	1	-	-	-
2006	3707	-	-	-	381	312	249	219	185	166	152	143	112	137	160	144	147	161	185	184	217	204	164	68	13	2	1	1	-	-	-
2005	3980	-	-	-	429	348	275	265	215	169	142	162	129	125	149	150	137	192	210	203	225	211	149	82	11	2	-	-	-	-	-
2004	4221	-	-	-	437	365	303	251	210	194	168	152	170	165	159	160	154	177	209	230	229	227	160	84	12	3	1	-	-	-	1
2003	4541	-	-	-	442	408	337	262	255	224	171	157	165	173	174	170	182	173	243	260	202	237	213	74	16	2	1	-	-	-	-
2002	4698	-	-	-	477	450	357	286	264	200	189	199	189	168	171	180	204	181	252	226	220	200	179	83	18	3	1	1	-	-	-
2001	4905	-	-	-	511	428	370	295	263	236	217	197	186	154	200	204	208	192	219	269	244	223	179	82	23	3	1	-	1	-	-
2015-2019	12362	0	0	0	1090	936	945	806	704	638	513	461	475	449	432	492	516	601	617	694	708	642	460	166	14	2	1	0	0	0	0
2010-2014	15287	0	0	0	1450	1157	1091	974	829	689	643	587	544	557	579	631	671	693	790	832	891	784	649	218	18	7	2	1	0	0	0
2005-2009	17672	0	0	0	1806	1485	1192	1060	926	821	712	658	604	663	624	679	741	813	860	978	1054	900	718	322	43	7	3	3	0	0	0
2000-2004	22345	0	0	0	2296	1999	1642	1359	1207	1023	887	867	839	785	853	864	885	915	1133	1188	1120	1098	880	405	80	13	4	1	1	0	1

## Sheet: Early neonatal death
	Early neonatal death, Singleton pregnancy
year/ gestational weeks	Total	<19	20	21	22	23	24	25	26	27	28	29	30	31	32	33	34	35	36	37	38	39	40	41	42	43	44	45	46	47	48<
2020	511	-	5	-	44	32	30	11	9	11	11	9	10	18	14	27	27	29	41	49	51	25	32	15	3	-	-	-	-	-	-
2019	550	-	-	-	58	23	21	14	20	16	12	15	19	17	22	14	26	25	38	59	51	46	25	19	1	3	-	-	-	-	-
2018	556	2	1	-	43	32	23	18	13	15	11	11	20	14	28	26	26	29	44	55	52	40	34	9	4	-	1	-	-	-	-
2017	608	-	-	-	47	37	25	20	13	7	15	14	12	21	25	27	25	36	41	63	66	51	38	17	4	-	-	-	-	-	-
2016	594	1	2	2	33	27	15	19	10	16	19	15	14	18	19	22	31	32	50	60	62	42	46	28	4	-	1	-	-	-	-
2015	645	-	1	2	45	40	37	12	14	25	17	13	20	12	26	28	30	37	31	73	63	57	34	21	2	-	-	-	-	-	-
2014	679	1	-	6	41	41	28	13	12	29	10	16	17	24	25	22	40	39	56	75	63	48	42	21	6	-	-	-	-	-	-
2013	696	1	1	2	45	43	27	17	19	18	9	15	19	23	23	31	47	32	48	84	66	48	48	22	5	-	-	-	-	-	-
2012	744	-	2	1	48	55	21	16	17	23	13	20	19	23	36	30	48	40	41	75	73	55	41	30	4	1	1	-	-	-	-
2011	787	1	2	1	44	35	35	25	19	15	26	15	24	35	28	34	53	47	44	82	64	70	44	29	4	2	-	-	-	-	-
2010	760	-	-	1	56	50	27	18	16	10	19	19	25	17	23	27	36	37	68	92	69	58	49	30	5	1	-	-	-	-	-
2009	849	3	4	2	45	66	49	27	27	16	21	28	19	18	36	30	27	44	53	73	81	77	60	29	6	-	-	-	-	-	-
2008	920	5	2	4	55	68	50	30	25	28	23	26	29	22	22	35	39	54	61	76	76	70	60	37	8	-	-	-	-	-	-
2007	917	1	6	3	63	66	52	30	22	24	24	25	22	26	42	43	43	41	55	75	85	55	66	33	5	-	-	-	-	-	-
2006	936	1	-	5	48	68	49	32	21	21	18	21	30	25	37	30	48	39	61	71	74	89	83	42	6	1	1	-	-	-	-
2005	1017	1	1	3	53	62	43	30	37	25	44	26	24	39	32	40	56	50	68	84	83	80	75	38	9	1	1	-	-	-	-
2004	1114	1	6	2	66	72	57	45	25	21	39	31	36	33	36	41	50	55	73	94	93	84	82	48	8	1	-	-	-	-	-
2003	1195	4	2	6	61	57	48	37	27	39	21	33	26	27	60	45	55	56	90	115	110	96	101	54	13	-	1	-	-	-	-
2002	1174	-	2	2	56	66	59	46	32	30	23	25	38	35	35	46	47	58	87	99	87	99	113	63	16	1	-	-	-	-	-
2001	1308	1	1	4	47	69	62	40	28	29	28	34	38	41	44	39	60	71	70	144	117	115	136	61	20	2	-	-	-	-	-
2015-2019	2819	3	8	2	225	151	114	82	65	65	68	64	75	88	108	116	135	151	214	286	282	204	175	88	16	3	2	0	0	0	0
2010-2014	3551	3	6	12	223	214	148	83	81	110	75	79	99	117	138	145	218	195	220	389	329	278	209	123	21	3	1	0	0	0	0
2005-2009	4382	10	12	15	267	318	227	137	111	99	105	119	125	108	160	165	193	215	298	387	385	349	318	171	30	2	1	0	0	0	0
2000-2004	5808	7	12	17	283	326	269	198	149	144	155	149	162	175	207	211	268	290	388	536	490	474	507	264	66	5	2	0	0	0	0
