# Supplementary material for: Time trend analysis of perinatal mortality, stillbirth, and early neonatal mortality of multiple pregnancies for each gestational week from the year 2000 to 2019: A population-based study in Japan
Source: PLoS One. 2022 Jul 25;17(7):e0272075. doi: 10.1371/journal.pone.0272075 (PMC9312402; doi:10.1371/journal.pone.0272075)
Supplement: S4 File — (XLSX) [file pone.0272075.s004.xlsx]

## Sheet: Live birth
	Live birth, Multiple pregnancy
year/ gestational weeks	Total	<19	20	21	22	23	24	25	26	27	28	29	30	31	32	33	34	35	36	37	38	39	40	41	42	43	44	45	46	47	48<
2019	17402	0	0	0	19	49	42	53	70	94	174	172	208	334	471	626	1156	1673	3608	7242	1264	106	30	11	-	-	-	-	-	-	-
2018	18739	-	-	-	13	52	59	70	74	101	154	167	227	353	423	714	1189	1735	4282	7659	1291	151	23	2	-	-	-	-	-	-	-
2017	19041	-	-	-	20	39	46	40	81	119	169	223	249	320	565	673	1100	1860	4165	7875	1306	154	34	3	-	-	-	-	-	-	-
2016	19368	-	-	-	27	57	69	67	110	110	125	194	242	341	513	653	1154	1739	4383	7939	1400	181	59	4	-	-	-	-	-	-	-
2015	19468	-	-	-	14	57	76	59	117	145	160	201	280	344	502	706	1093	1886	4444	7774	1327	218	53	12	-	-	-	-	-	-	-
2014	19490	-	-	1	19	32	46	68	92	120	185	179	283	273	517	764	1143	1744	4748	7656	1346	208	57	9	-	-	-	-	-	-	-
2013	20006	-	-	-	16	51	67	69	126	116	188	225	245	350	606	736	1234	1934	4924	7539	1291	200	72	17	-	-	-	-	-	-	-
2012	20067	-	-	-	18	63	58	80	74	172	205	217	284	379	555	783	1197	2049	4978	7334	1283	276	56	6	-	-	-	-	-	-	-
2011	19619	-	-	-	33	44	53	63	78	156	177	220	277	462	519	732	1206	2088	5043	6756	1354	283	54	13	1	-	-	-	-	-	-
2010	20201	-	-	-	16	46	72	79	101	146	174	226	308	367	556	816	1194	2239	5279	6869	1286	322	89	13	-	-	-	-	-	-	-
2009	20894	-	2	-	39	51	60	65	107	142	173	222	260	361	603	821	1207	2170	5671	6988	1458	373	107	11	-	-	-	-	-	-	-
2008	22359	-	-	2	24	42	89	108	113	166	216	229	306	364	626	839	1390	2400	6088	7227	1581	416	112	17	2	-	-	-	-	-	-
2007	24081	-	2	-	20	61	93	92	143	165	189	242	294	533	661	898	1445	2547	6276	7797	1960	506	133	20	2	-	-	-	-	-	-
2006	24539	-	-	2	22	62	64	88	127	195	222	254	340	453	623	916	1515	2637	6200	7950	2031	615	196	21	4	-	-	-	-	-	-
2005	24130	-	-	-	23	57	72	111	114	149	200	274	318	471	601	931	1502	2495	6070	7552	2191	746	236	15	-	-	-	-	-	-	-
2004	25157	-	-	-	34	58	72	117	163	201	236	274	358	462	692	886	1506	2640	6124	7845	2350	858	242	35	-	2	-	-	-	-	-
2003	24810	-	-	-	26	57	97	116	127	214	233	266	349	458	685	896	1351	2610	5766	7522	2720	986	272	55	2	-	-	-	-	-	-
2002	24605	-	-	1	21	39	61	86	151	193	239	280	338	463	688	857	1358	2514	5455	7417	2886	1097	407	42	2	-	-	-	-	-	-
2001	23166	-	2	-	18	30	68	95	140	158	245	214	344	410	616	871	1383	2333	5143	6753	2848	1095	327	65	2	-	-	-	-	-	-
2000	23621	-	-	-	15	60	77	108	124	188	256	281	293	383	635	800	1367	2454	4890	7002	3054	1180	402	46	4	-	-	-	-	-	-
2015-2019	94018	0	0	0	93	254	292	289	452	569	782	957	1206	1692	2474	3372	5692	8893	20882	38489	6588	810	199	32	0	0	0	0	0	0	0
2010-2014	99383	0	0	1	102	236	296	359	471	710	929	1067	1397	1831	2753	3831	5974	10054	24972	36154	6560	1289	328	58	1	0	0	0	0	0	0
2005-2009	116003	0	4	4	128	273	378	464	604	817	1000	1221	1518	2182	3114	4405	7059	12249	30305	37514	9221	2656	784	84	8	0	0	0	0	0	0
2000-2004	121359	0	2	1	114	244	375	522	705	954	1209	1315	1682	2176	3316	4310	6965	12551	27378	36539	13858	5216	1650	243	10	2	0	0	0	0	0

## Sheet: Stillbirth
	Stillbirth, Multiple pregnancy
year/ gestational weeks	Total	<19	20	21	22	23	24	25	26	27	28	29	30	31	32	33	34	35	36	37	38	39	40	41	42	43	44	45	46	47	48<
2019	163	0	0	0	28	13	18	13	12	13	3	6	7	5	11	11	6	3	8	5	1	0	0	0	0	-	-	-	-	-	-
2018	143	-	-	-	16	15	16	18	8	6	6	6	11	7	5	3	1	7	7	6	2	1	2	0	-	-	-	-	-	-	-
2017	244	-	-	-	17	4	14	5	7	14	20	16	11	13	10	10	11	10	26	15	24	11	5	1	-	-	-	-	-	-	-
2016	285	-	-	-	42	11	13	6	4	11	9	16	11	13	9	11	13	14	23	34	18	18	8	1	-	-	-	-	-	-	-
2015	289	-	-	-	18	6	18	9	10	18	15	15	8	10	19	11	10	13	21	31	22	21	10	3	1	-	-	-	-	-	-
2014	229	-	-	-	26	12	16	5	8	15	11	7	6	13	7	9	15	8	17	16	17	12	7	2	-	-	-	-	-	-	-
2013	258	-	-	-	18	14	22	9	15	8	14	9	8	11	8	6	10	12	25	29	20	8	9	3	-	-	-	-	-	-	-
2012	280	-	-	-	21	19	9	18	8	12	14	11	10	12	14	15	11	12	27	21	21	16	7	2	-	-	-	-	-	-	-
2011	289	-	-	-	35	12	14	9	7	17	15	4	12	13	17	10	18	7	29	22	23	18	5	1	1	-	-	-	-	-	-
2010	271	-	-	-	20	15	19	16	16	13	5	15	8	13	7	20	13	4	17	28	20	8	12	2	-	-	-	-	-	-	-
2009	291	-	-	-	31	21	21	11	10	11	15	7	13	2	5	13	14	21	22	36	15	15	5	3	-	-	-	-	-	-	-
2008	299	-	-	-	34	18	10	9	19	10	7	9	11	13	12	18	11	19	34	29	13	13	7	3	-	-	-	-	-	-	-
2007	353	-	-	-	41	25	28	11	17	10	19	17	7	20	15	13	9	14	15	36	22	17	10	7	-	-	-	-	-	-	-
2006	377	-	-	-	36	33	25	13	4	17	14	21	19	21	11	14	16	24	25	34	25	15	6	4	-	-	-	-	-	-	-
2005	348	-	-	-	49	36	17	15	15	12	6	17	14	6	10	15	16	20	26	31	16	18	7	2	-	-	-	-	-	-	-
2004	374	-	-	-	47	41	24	17	19	20	12	11	7	16	21	9	19	18	27	23	18	14	9	2	-	-	-	-	-	-	-
2003	402	-	-	-	66	25	15	34	9	25	10	17	22	16	22	6	19	23	23	28	19	12	11	0	-	-	-	-	-	-	-
2002	413	-	-	-	42	38	42	9	27	19	15	24	12	13	20	8	23	22	19	34	25	9	10	2	-	-	-	-	-	-	-
2001	414	-	-	-	49	39	31	31	18	35	9	13	11	9	16	16	17	18	36	23	25	10	7	1	-	-	-	-	-	-	-
2000	455	-	-	-	48	56	38	24	34	15	21	18	13	14	19	21	14	15	22	38	19	16	8	2	-	-	-	-	-	-	-
2015-2019	1124	0	0	0	121	49	79	51	41	62	53	59	48	48	54	46	41	47	85	91	67	51	25	5	1	0	0	0	0	0	0
2010-2014	1327	0	0	0	120	72	80	57	54	65	59	46	44	62	53	60	67	43	115	116	101	62	40	10	1	0	0	0	0	0	0
2005-2009	1668	0	0	0	191	133	101	59	65	60	61	71	64	62	53	73	66	98	122	166	91	78	35	19	0	0	0	0	0	0	0
2000-2004	2058	0	0	0	252	199	150	115	107	114	67	83	65	68	98	60	92	96	127	146	106	61	45	7	0	0	0	0	0	0	0

## Sheet: Early neonatal death
	Early neonatal death, Multiple pregnancy
year/ gestational weeks	Total	<19	20	21	22	23	24	25	26	27	28	29	30	31	32	33	34	35	36	37	38	39	40	41	42	43	44	45	46	47	48<
2019	61	0	0	0	6	6	3	3	1	4	6	6	2	5	1	2	5	1	3	6	1	0	0	0	0	-	-	-	-	-	-
2018	59	-	-	-	6	13	2	1	4	1	2	1	1	1	4	2	3	2	7	7	1	1	0	0	-	-	-	-	-	-	-
2017	63	-	-	-	10	11	1	2	3	3	5	0	0	0	6	4	4	4	2	6	2	0	0	0	-	-	-	-	-	-	-
2016	63	-	-	-	9	11	6	3	4	3	1	1	4	0	2	4	4	4	3	3	1	0	0	0	-	-	-	-	-	-	-
2015	64	-	-	-	4	12	5	6	1	1	3	3	2	2	3	0	4	3	7	6	1	1	0	0	0	-	-	-	-	-	-
2014	55	-	-	1	4	6	5	2	2	2	2	5	1	5	2	3	1	2	2	5	4	0	0	1	-	-	-	-	-	-	-
2013	65	-	-	-	4	8	8	1	4	1	4	1	5	2	5	2	1	3	5	7	2	1	1	0	-	-	-	-	-	-	-
2012	86	-	-	-	5	16	5	3	3	6	4	2	9	6	3	0	4	4	7	5	4	0	0	0	-	-	-	-	-	-	-
2011	73	-	-	-	17	12	6	4	4	2	1	2	2	4	3	2	2	5	4	2	1	0	0	0	-	-	-	-	-	-	-
2010	83	-	-	-	14	15	11	6	3	4	0	3	1	2	3	3	2	5	3	6	1	0	0	0	-	-	-	-	-	-	-
2009	106	-	2	-	23	14	7	4	3	5	3	5	2	3	4	3	4	4	3	12	5	0	0	0	-	-	-	-	-	-	-
2008	100	-	-	2	12	4	18	5	10	6	4	4	6	2	1	1	10	4	6	3	2	0	0	0	-	-	-	-	-	-	-
2007	123	-	2	-	10	22	10	10	5	7	3	4	4	6	11	5	4	3	10	5	2	0	0	0	-	-	-	-	-	-	-
2006	124	-	-	2	14	18	9	4	8	8	8	6	5	4	3	4	4	4	14	4	3	1	1	0	-	-	-	-	-	-	-
2005	139	-	-	-	15	17	11	11	9	5	10	7	4	4	4	5	6	9	8	10	3	0	0	0	-	-	-	-	-	-	-
2004	154	-	-	-	25	22	14	10	12	7	3	2	5	6	5	8	2	4	9	12	6	1	1	0	-	-	-	-	-	-	-
2003	172	-	-	-	21	18	19	22	15	12	12	5	5	4	2	2	5	6	8	10	3	2	1	0	-	-	-	-	-	-	-
2002	168	-	-	1	19	12	13	14	15	20	13	5	7	5	3	5	4	10	5	11	4	0	2	0	0	-	-	-	-	-	-
2001	169	-	2	-	13	9	17	18	16	6	12	5	9	7	6	6	9	10	7	7	5	4	0	0	-	-	-	-	-	-	-
2000	190	-	-	2	6	29	16	20	13	16	9	11	3	7	8	1	6	14	10	14	2	2	1	0	-	-	-	-	-	-	-
2015-2019	310	0	0	0	35	53	17	15	13	12	17	11	9	8	16	12	20	14	22	28	6	2	0	0	0	0	0	0	0	0	0
2010-2014	362	0	0	1	44	57	35	16	16	15	11	13	18	19	16	10	10	19	21	25	12	1	1	1	0	0	0	0	0	0	0
2005-2009	592	0	4	4	74	75	55	34	35	31	28	26	21	19	23	18	28	24	41	34	15	1	1	0	0	0	0	0	0	0	0
2000-2004	853	0	2	3	84	90	79	84	71	61	49	28	29	29	24	22	26	44	39	54	20	9	5	0	0	0	0	0	0	0	0
