# Supplementary material for: Time trend analysis of perinatal mortality, stillbirth, and early neonatal mortality of multiple pregnancies for each gestational week from the year 2000 to 2019: A population-based study in Japan
Source: PLoS One. 2022 Jul 25;17(7):e0272075. doi: 10.1371/journal.pone.0272075 (PMC9312402; doi:10.1371/journal.pone.0272075)
Supplement: S5 File — (XLSX) [file pone.0272075.s005.xlsx]

## Sheet: Sheet1
Time trends in the birth weight of stillbirth infants_Multiple pregnancy
Weight / Gestational weeks	Total	19<	20	21	22	23	24	25	26	27	28	29	30	31	32	33	34	35	36	37	38	39	40	41
500g<	3326	0	0	0	535	266	213	127	110	110	92	107	93	94	90	91	103	94	223	329	273	211	126	37
500-999g	1443	0	0	0	148	184	188	145	142	151	93	77	63	53	42	23	39	21	34	26	8	5	1	0
1000-1499g	518	0	0	0	0	3	7	7	11	31	48	64	48	50	64	46	42	39	25	19	10	2	2	0
1500-1999g	409	0	0	0	0	0	2	2	3	5	5	5	11	39	45	53	46	55	71	45	16	5	1	0
2000-2499g	299	0	0	0	0	0	0	0	1	1	1	4	4	2	16	23	32	61	62	49	28	9	5	1
2500g<	143	0	0	0	0	0	0	0	0	2	1	0	0	1	0	2	3	13	31	43	25	13	7	2
