# Supplementary material for: Time trend analysis of perinatal mortality, stillbirth, and early neonatal mortality of multiple pregnancies for each gestational week from the year 2000 to 2019: A population-based study in Japan
Source: PLoS One. 2022 Jul 25;17(7):e0272075. doi: 10.1371/journal.pone.0272075 (PMC9312402; doi:10.1371/journal.pone.0272075)
Supplement: S6 File — (XLSX) [file pone.0272075.s006.xlsx]

## Sheet: Indicators between twins
	Perinatal mortality rate, stillbirth rate, and early neonatal mortality rate between first and second twins
	2000	2001	2002	2003	2004	2005	2006	2007	2008	2009	2010	2011	2012	2013	2014	2015	2016	2017	2018	2019
Live birth	22687	22343	23710	23990	24293	23468	23856	23453	21848	20433	19735	19196	19611	19586	19112	19140	19030	18653	18412	17023
Perinatal mortality rate (Total)	25.9982	23.7624	23.2722	22.1593	20.0041	19.1233	19.1704	19.2106	16.9867	18.54	17.1009	17.5655	17.4591	15.48	13.4497	16.6684	16.8042	15.9335	10.2982	12.7466
Perinatal mortality rate (First-born)	20.6712	19.356	19.4875	17.6316	15.976	14.7009	14.8674	13.9508	13.1888	12.9294	12.49	12.9377	11.7683	9.57179	8.87212	10.5691	10.9418	8.78028	6.98249	9.38695
Perinatal mortality rate (Second-born)	31.3284	28.1715	27.0584	26.694	24.0377	23.5512	23.4769	24.4743	20.7863	23.966	21.7195	22.1971	23.1551	21.399	18.2097	22.9639	22.8671	23.0981	13.6393	16.1366
	2000	2001	2002	2003	2004	2005	2006	2007	2008	2009	2010	2011	2012	2013	2014	2015	2016	2017	2018	2019
Live birth	22687	22343	23710	23990	24293	23468	23856	23453	21848	20433	19735	19196	19611	19586	19112	19140	19030	18653	18412	17023
Stillbirth rate (Total)	18.601	16.8097	16.4274	15.5525	14.2828	13.6595	14.3778	14.1242	12.9659	13.4705	13.2007	14.0729	13.283	12.4042	10.8105	13.6792	13.7489	12.5986	7.27881	9.19621
Stillbirth rate (First-born)	13.6655	12.3174	12.7705	11.153	10.948	9.57661	10.4072	9.24447	8.31075	8.39444	8.49321	9.85727	8.14725	6.95214	6.62859	7.72358	8.38532	5.81826	4.94145	6.37386
Stillbirth rate (Second-born)	23.5396	21.3047	20.1693	19.9589	17.6222	17.7475	18.3517	19.0076	17.6231	18.5543	17.9161	18.2921	18.4234	17.8662	15.1407	19.8	19.2781	19.3897	9.63412	12.044
	2000	2001	2002	2003	2004	2005	2006	2007	2008	2009	2010	2011	2012	2013	2014	2015	2016	2017	2018	2019
Live birth	22687	22343	23710	23990	24293	23468	23856	23453	21848	20433	19735	19196	19611	19586	19112	19140	19030	18653	18412	17023
Early neonatal mortality rate (Total)	7.53736	7.07157	6.95909	6.71113	5.80414	5.53946	4.86251	5.15925	4.0736	5.13875	3.95237	3.5424	4.23232	3.11447	2.66803	3.03061	3.09789	3.37747	3.04149	3.58339
Early neonatal mortality rate (First-born)	7.10277	7.12631	6.80386	6.55167	5.08363	5.17388	4.50714	4.75019	4.91893	4.57332	4.03104	3.11107	3.65075	2.63799	2.2585	2.86768	2.57812	2.97936	2.05117	3.03242
Early neonatal mortality rate (Second-born)	7.9766	7.01628	7.11563	6.87228	6.53054	5.90855	5.22105	5.5727	3.21987	5.51398	3.87281	3.97781	4.82051	3.59712	3.11624	3.22782	3.65956	3.78174	4.04416	4.1425
